# Supplementary material for: Hybrids between common and Antarctic minke whales are fertile and can back-cross
Source: BMC Genet. 2013 Apr 15;14:25. doi: 10.1186/1471-2156-14-25 (PMC3637290; doi:10.1186/1471-2156-14-25)
Supplement: Additional file 1: Table S1 — Calibration of the microsatellite DNA data between the 9 “dwarfs” and the rest of the samples analysed in the present study. [file 1471-2156-14-25-S1.xls]

## Sheet: adjustment
Supplementary Table 1. Glover et al. 2013. Hybrids between common and Antarctic minke whales are fertile and can back-cross.
Calibration of microsatellite scoring systems between the Japanese register (JPN) and the NMDR (NOR) using samples of B. bonaerensis (AM), B. a. scammoni (NP), B. a. acutorostrata (NA),
and the adjusted scores for the 9 B. a. unnamed sub-species (Dwarf). All samples are screened in both laboratories with the exception of the 9 dwarfs which were only screened in Japan.
The Dwarf score for the NMDR is therefore set according to the adjustment from the other samples.
		JPN		NOR		difference			JPN		NOR		difference			JPN		NOR		difference			JPN		NOR		difference
		EV37		EV37					EV1		EV1					GATA28		GATA028					GT575		GT575
AM	04/05 006	201	201	197	197	4	4		127	129	126	128	1	1		184	210	181	206	3	4		165	165	164	164	1	1
	04/05 007	203	203	199	199	4	4		127	133	126	134	1	-1		184	236	181	231	3	5		145	155	144	154	1	1
	04/05 008	207	207	203	203	4	4		133	143	134	143	-1	0		184	214	181	210	3	4		157	157	156	156	1	1
	04/05 009	205	213	201	209	4	4		127	127	126	126	1	1		0	0	138	219	0	0		155	157	0	0	0	0
	04/05 010	205	219	201	215	4	4		133	135	134	136	-1	-1		0	0	223	237	0	0		147	147	0	0	0	0
NP	06NPM 001	199	201	195	197	4	4		145	149	145	149	0	0		199	203	195	199	4	4		155	159	154	158	1	1
	06NPM 002	179	179	175	175	4	4		135	149	136	149	-1	0		207	211	203	207	4	4		153	161	152	160	1	1
	06NPM 003	199	201	195	197	4	4		133	143	134	143	-1	0		215	215	211	211	4	4		149	155	148	154	1	1
	06NPM 004	199	199	195	195	4	4		145	155	145	155	0	0		206	215	202	211	4	4		141	163	140	162	1	1
	06NPM 005	179	199	175	195	4	4		145	149	145	149	0	0		207	215	203	211	4	4		153	153	152	152	1	1
NA	NA 701000	205	207	201	203	4	4		151	153	151	153	0	0		160	191	157	187	3	4		149	157	148	156	1	1
	NA 701006	203	205	199	201	4	4		151	155	151	155	0	0		187	207	183	203	4	4		0	0	148	154	0	0
	NA 701012	207	207	203	203	4	4		149	149	149	149	0	0		211	215	207	211	4	4		149	157	148	156	1	1
	NA 701018	207	211	203	207	4	4		149	149	149	149	0	0		207	215	203	211	4	4		153	159	152	158	1	1
	NA 701024	207	207	203	203	4	4		153	155	153	155	0	0		211	211	207	207	4	4		155	161	154	160	1	1
Dwarf	89/9 0002	179	205	175	201	4	4		147	149	147	149	0	0		203	225	199	221	4	4		151	151	150	150	1	1
	89/90 199	179	179	175	175	4	4		139	149	139	149	0	0		221	221	217	217	4	4		155	157	154	156	1	1
	89/90 215	179	179	175	175	4	4		155	171	155	171	0	0		203	207	199	203	4	4		155	157	154	156	1	1
	90/91 002	179	179	175	175	4	4		147	151	147	151	0	0		211	215	207	211	4	4		155	157	154	156	1	1
	90/91 012	179	205	175	201	4	4		143	147	143	147	0	0		215	221	211	217	4	4		155	155	154	154	1	1
	90/91 014	179	203	175	199	4	4		145	151	145	151	0	0		207	219	203	215	4	4		157	157	156	156	1	1
	90/91 118	179	179	175	175	4	4		139	151	139	151	0	0		187	207	183	203	4	4		155	155	154	154	1	1
	92/93 107	179	179	175	175	4	4		143	145	143	145	0	0		201	211	197	207	4	4		157	157	156	156	1	1
	92/93 108	179	205	175	201	4	4		145	147	145	147	0	0		215	221	211	217	4	4		153	157	152	156	1	1
		JPN		NOR		difference			JPN		NOR		difference			JPN		NOR		difference			JPN		NOR		difference
		EV94		EV94					GT23		GT023					GT509		GT509					EV104		EV104
AM	04/05006	195	195	195	195	0	0		97	113	99	115	-2	-2		195	205	192	202	3	3		141	153	139	151	2	2
	04/05007	195	195	195	195	0	0		103	117	105	119	-2	-2		200	208	197	205	3	3		145	157	143	155	2	2
	04/05008	195	239	195	239	0	0		105	109	107	111	-2	-2		192	209	0	0	0	0		147	151	145	149	2	2
	04/05009	237	247	237	247	0	0		113	117	115	119	-2	-2		185	205	182	202	3	3		143	153	141	151	2	2
	04/05010	195	245	195	245	0	0		99	105	101	107	-2	-2		201	201	198	198	3	3		145	155	143	153	2	2
NP	06NPM001	209	211	209	211	0	0		109	113	111	115	-2	-2		204	208	201	205	3	3		149	151	147	149	2	2
	06NPM002	209	211	209	211	0	0		103	103	105	105	-2	-2		198	208	195	205	3	3		151	151	149	149	2	2
	06NPM003	209	209	209	209	0	0		103	115	105	117	-2	-2		208	212	205	209	3	3		149	149	147	147	2	2
	06NPM004	207	209	207	209	0	0		103	111	105	113	-2	-2		200	208	197	205	3	3		149	151	147	149	2	2
	06NPM005	207	209	207	209	0	0		109	111	111	113	-2	-2		202	206	199	203	3	3		149	149	147	147	2	2
NA	NA 701000	211	213	211	213	0	0		97	99	99	101	-2	-2		206	206	203	203	3	3		149	151	147	149	2	2
	NA 701006	211	211	211	211	0	0		97	101	99	103	-2	-2		196	204	193	201	3	3		149	151	147	149	2	2
	NA 701012	211	211	211	211	0	0		97	99	99	101	-2	-2		210	214	207	211	3	3		151	151	149	149	2	2
	NA 701018	211	213	211	213	0	0		103	111	105	113	-2	-2		196	204	193	201	3	3		149	149	147	147	2	2
	NA 701024	211	213	211	213	0	0		97	101	99	103	-2	-2		208	210	205	207	3	3		149	149	147	147	2	2
Dwarf	89/90002	213	215	213	215	0	0		103	105	105	107	-2	-2		212	214	209	211	3	3		149	149	147	147	2	2
	89/90199	215	215	215	215	0	0		103	103	105	105	-2	-2		210	210	207	207	3	3		149	149	147	147	2	2
	89/90215	217	217	217	217	0	0		105	107	107	109	-2	-2		204	214	201	211	3	3		149	149	147	147	2	2
	90/91002	217	217	217	217	0	0		105	109	107	111	-2	-2		206	208	203	205	3	3		149	149	147	147	2	2
	90/91012	215	215	215	215	0	0		105	107	107	109	-2	-2		192	208	189	205	3	3		149	149	147	147	2	2
	90/91014	215	215	215	215	0	0		105	105	107	107	-2	-2		206	210	203	207	3	3		149	149	147	147	2	2
	90/91118	215	217	215	217	0	0		105	109	107	111	-2	-2		192	202	189	199	3	3		149	149	147	147	2	2
	92/93107	215	217	215	217	0	0		109	111	111	113	-2	-2		208	208	205	205	3	3		149	149	147	147	2	2
	92/93108	215	217	215	217	0	0		105	109	107	111	-2	-2		192	192	189	189	3	3		149	149	147	147	2	2
		JPN		NOR		difference			JPN		NOR		difference			JPN		NOR		difference
		GATA417		GATA417					GT211		GT211					DlrFCB14		DlrFCB14
AM	04/05006	217	232	216	230	1	2		106	106	108	108	-2	-2		269	269	266	266	3	3
	04/05007	217	222	216	221	1	1		102	106	104	108	-2	-2		269	271	266	268	3	3
	04/05008	231	232	229	230	2	2		102	110	104	112	-2	-2		269	269	266	266	3	3
	04/05009	248	248	246	246	2	2		84	106	86	108	-2	-2		269	271	266	268	3	3
	04/05010	226	226	225	225	1	1		100	100	102	102	-2	-2		269	271	266	268	3	3
NP	06NPM001	202	206	200	205	2	1		108	110	110	112	-2	-2		261	261	258	258	3	3
	06NPM002	210	210	209	209	1	1		100	108	102	110	-2	-2		261	261	258	258	3	3
	06NPM003	206	214	205	213	1	1		100	112	102	114	-2	-2		261	263	258	260	3	3
	06NPM004	210	210	209	209	1	1		106	116	108	118	-2	-2		261	261	258	258	3	3
	06NPM005	206	208	205	207	1	1		106	112	108	114	-2	-2		261	263	258	260	3	3
NA	NA 701000	214	218	213	217	1	1		96	106	98	108	-2	-2		261	261	258	258	3	3
	NA 701006	218	230	217	228	1	2		100	106	102	108	-2	-2		265	265	262	262	3	3
	NA 701012	214	238	213	236	1	2		100	102	102	104	-2	-2		261	261	258	258	3	3
	NA 701018	214	214	213	213	1	1		92	102	94	104	-2	-2		261	265	258	262	3	3
	NA 701024	218	218	217	217	1	1		92	108	94	110	-2	-2		261	261	258	258	3	3
Dwarf	89/90002	206	217	205	216	1	1		86	98	88	100	-2	-2		261	261	258	258	3	3
	89/90199	210	218	209	217	1	1		86	102	88	104	-2	-2		263	265	260	262	3	3
	89/90215	214	217	213	216	1	1		86	86	88	88	-2	-2		261	261	258	258	3	3
	90/91002	213	213	212	212	1	1		86	86	88	88	-2	-2		261	261	258	258	3	3
	90/91012	214	217	213	216	1	1		86	86	88	88	-2	-2		261	261	258	258	3	3
	90/91014	206	217	205	216	1	1		86	86	88	88	-2	-2		261	261	258	258	3	3
	90/91118	210	214	209	213	1	1		86	98	88	100	-2	-2		261	261	258	258	3	3
	92/93107	214	217	213	216	1	1		86	86	88	88	-2	-2		261	261	258	258	3	3
	92/93108	202	202	200	200	2	2		86	86	88	88	-2	-2		261	261	258	258	3	3
